# Supplementary material for: Prevalence and Characterization of Methicillin-Resistant Staphylococcus aureus from Animals, Retail Meats and Market Shopping Vehicles in Shandong, China
Source: Foods. 2026 Jan 9;15(2):248. doi: 10.3390/foods15020248 (PMC12839714; doi:10.3390/foods15020248)
Supplement: Supplementary file 1 [file foods-15-00248-s001.zip]

Archive with 1 entries (1 files):
- foods-3908642-supplementary.pdf
